# Supplementary material for: Tandem LC-MS Identification of Antitubercular Compounds in Zones of Growth Inhibition Produced by South African Filamentous Actinobacteria
Source: Molecules. 2023 May 23;28(11):4276. doi: 10.3390/molecules28114276 (PMC10254512; doi:10.3390/molecules28114276)
Supplement: Supplementary file 1 [file molecules-28-04276-s001.zip]

Archive with 1 entries (1 files):
- molecules-2278924-supplementary.pdf
